# Supplementary material for: Structural Insights into the Role of β3 nAChR Subunit in the Activation of Nicotinic Receptors
Source: Molecules. 2022 Jul 20;27(14):4642. doi: 10.3390/molecules27144642 (PMC9319688; doi:10.3390/molecules27144642)
Supplement: Supplementary file 1 [file molecules-27-04642-s001.zip]

Archive with 1 entries (1 files):
- molecules-1799398-supplementary.pdf
